# Supplementary material for: In vitro assessment of berberine-loaded carboxymethyl chitosan hydrogel: A promising antimicrobial candidate for S. aureus-induced bovine mastitis treatment
Source: PLoS One. 2025 Jun 27;20(6):e0326574. doi: 10.1371/journal.pone.0326574 (PMC12204576; doi:10.1371/journal.pone.0326574)
Supplement: S1 Dataset — The data were obtained by weighing the hydrogels at different time points in PBS (pH = 7.4) at 37°C. (XLSX) [file pone.0326574.s001.xlsx]

## Sheet: S1 Dataset
S1 Dataset. The swelling ratio of BER hydrogel
	Weight of hydrogel (g)
time	first	second
0h	1.36	1.42
1h	1.7	1.72
2h	1.76	1.8
3h	1.8	1.86
5h	1.98	1.98
8h	2.24	2.26
11h	2.38	2.38
13h	2.38	2.4
15h	2.39	2.42
17h	2.392	2.44
20h	2.394	2.46
22h	2.4	2.48
24h	2.402	2.484
26h	2.41	2.488
28h	2.418	2.49
30h	2.42	2.496
32h	2.42	2.5
34h	2.44	2.52
36h	2.44	2.52
