# Supplementary material for: In vitro assessment of berberine-loaded carboxymethyl chitosan hydrogel: A promising antimicrobial candidate for S. aureus-induced bovine mastitis treatment
Source: PLoS One. 2025 Jun 27;20(6):e0326574. doi: 10.1371/journal.pone.0326574 (PMC12204576; doi:10.1371/journal.pone.0326574)
Supplement: S2 Dataset — The data were calculated based the corresponding regression equation, y = 0.0495x + 0.0823, R2 = 0.9982, where x is the drug concentration, y is the absorbance of the drug. (XLSX) [file pone.0326574.s002.xlsx]

## Sheet: S2 Dataset
S2 Dataset. The cumulative release of BER from the BER hydrogel.
	pH=3.0		pH=7.4		pH=8.9
time	OD	cumulative release	OD	cumulative release	OD	cumulative release
5min	0.134	0.0389286	0.213	0.101627	0.07	0
10min	0.237	0.121259	0.373	0.230136	0.2333	0.117738
15min	0.295	0.1691	0.446	0.291501	0.35	0.212123
20min	0.34	0.207315	0.587	0.407704	0.403	0.257342
25min	0.382	0.243685	0.625	0.44384	0.525	0.357954
30min	0.45	0.301189	0.717	0.523285	0.599	0.421923
40min	0.542	0.378551	0.781	0.581603	0.639	0.459788
50min	0.562	0.399865	0.849	0.643857	0.675	0.494956
60min	0.631	0.460306	0.941	0.725969	0.773	0.579758
70min	0.68	0.505696	0.974	0.762351	0.862	0.658584
1.5h	0.75	0.568335	1.083	0.859442	0.907	0.703549
2h	0.872	0.673078	1.151	0.925292	1.01	0.795081
3h	1.019	0.799114	1.246	1.01338	1.07	0.853712
4h	1.084	0.861821	1.247	1.028	1.116	0.901947
5h	1.163	0.936413	1.248	1.04262	1.162	0.95073
6h	1.205	0.98258	1.248	1.05647	1.193	0.988155
