# Supplementary material for: In vitro assessment of berberine-loaded carboxymethyl chitosan hydrogel: A promising antimicrobial candidate for S. aureus-induced bovine mastitis treatment
Source: PLoS One. 2025 Jun 27;20(6):e0326574. doi: 10.1371/journal.pone.0326574 (PMC12204576; doi:10.1371/journal.pone.0326574)
Supplement: S3 Dataset — The absorbance (570 nm) was measured. (XLSX) [file pone.0326574.s003.xlsx]

## Sheet: S3 Dataset
S3 Dataset. The biofilm eradication rate of BER hydrogel in the concentration range of 0.5-2MIC
OD-2MIC	OD-1MIC	OD-0.5MIC	OD-S. aureus
2.664	2.832	3.38	4.556
2.654	2.817	3.411	4.557
2.655	2.81	3.382	4.558
2.735	2.933	3.141	4.556
2.725	2.914	3.142	4.557
2.745	2.925	3.143	4.558
