# Supplementary material for: In vitro assessment of berberine-loaded carboxymethyl chitosan hydrogel: A promising antimicrobial candidate for S. aureus-induced bovine mastitis treatment
Source: PLoS One. 2025 Jun 27;20(6):e0326574. doi: 10.1371/journal.pone.0326574 (PMC12204576; doi:10.1371/journal.pone.0326574)
Supplement: S4 Dataset — The absorbance (540 nm) was measured. (XLSX) [file pone.0326574.s004.xlsx]

## Sheet: S4 Dataset
	S4 Dataset. The hemolysis test of BER hydrogel
	H2O group	PBS group	hydrogel group
			1.25mg/mL	0.125 mg/mL	0.0125 mg/mL	CMCS
	100	0	4.16141	1.38714	1.26103	1.26103
	100	0	3.33761	1.02696	0.898588	0.770218
	100	0	3.75162	2.19922	1.03493	0.646831
